# Supplementary material for: Rapid Nanopore Sequencing of Positive Blood Cultures Using Automated Benzyl-Alcohol Extraction Improves Time-Critical Sepsis Management
Source: Antibiotics (Basel). 2025 Oct 9;14(10):1001. doi: 10.3390/antibiotics14101001 (PMC12561388; doi:10.3390/antibiotics14101001)
Supplement: Supplementary file 1 [file antibiotics-14-01001-s001.zip]

Archive with 3 entries (3 files):
- Supplementary_Table_S1.xlsx
- Supplementary_Table_S2.xlsx
- Supplementary Figure S1.pdf
