# Supplementary material for: Rapid Nanopore Sequencing of Positive Blood Cultures Using Automated Benzyl-Alcohol Extraction Improves Time-Critical Sepsis Management
Source: Antibiotics (Basel). 2025 Oct 9;14(10):1001. doi: 10.3390/antibiotics14101001 (PMC12561388; doi:10.3390/antibiotics14101001)
Supplement: Supplementary file 1 [file antibiotics-14-01001-s001.zip › Supplementary_Table_S1.xlsx]

## Sheet: Sheet1
Sample ID	Culture ID (reference)	Extraction method	Dominant species (Kraken2/WIMP)	Total reads counts	Reads assigned to dominant species	Dominant species/Total reads counts %	Human reads	Human reads /Total reads counts %	Concordance with culture result (Yes/No)	Notes
clBC_01	L. monocytogenes	LabTurbo AIO	L. monocytogenes	4111	1450	0.352712	797	0.19387	Yes	-
clBC_01	L. monocytogenes	Qiagen	L. monocytogenes	3216	1197	0.372201	614	0.19092	Yes	-
clBC_02	S. marcescens	LabTurbo AIO	S. marcescens	43686	26399	0.60429	855	0.0195715	Yes	-
clBC_02	S. marcescens	Qiagen	S. marcescens	413	19	0.0460048	10	0.0242131	Yes	-
clBC_03	S. agalactiae	LabTurbo AIO	S. agalactiae	138154	78165	0.565782	292	0.00211358	Yes	-
clBC_03	S. agalactiae	Qiagen	S. agalactiae	26792	19806	0.739251	1089	0.0406465	Yes	-
clBC_04	S. agalactiae	LabTurbo AIO	S. agalactiae	73297	32514	0.443593	251	0.00342442	Yes	-
clBC_04	S. agalactiae	Qiagen	S. agalactiae	493	62	0.125761	3	0.00608519	Yes	-
clBC_05	K. michiganensis	LabTurbo AIO	K. michiganensis	91259	52317	0.57328	134	0.00146835	Yes	-
clBC_05	K. michiganensis	Qiagen	K. michiganensis	2894	1365	0.471666	37	0.0127851	Yes	-
clBC_06	K. aerogenes	LabTurbo AIO	K. aerogenes	14483	10636	0.734378	33	0.00227853	Yes	-
clBC_06	K. aerogenes	Qiagen	K. aerogenes	1042	518	0.497121	155	0.148752	Yes	-
clBC_07	P. mirabilis	LabTurbo AIO	P. mirabilis	104479	63775	0.61041	571	0.00546521	Yes	-
clBC_07	P. mirabilis	Qiagen	P. mirabilis	637	96	0.150706	89	0.139717	Yes	-
clBC_08	S. marcescens	LabTurbo AIO	S. marcescens	545680	326384	0.598123	207	0.000379343	Yes	-
clBC_08	S. marcescens	Qiagen	S. marcescens	77605	41682	0.537105	327	0.00421365	Yes	-
clBC_09	S. maltophilia	LabTurbo AIO	S. maltophilia	684	118	0.172515	50	0.0730994	Yes	-
clBC_09	S. maltophilia	Qiagen	S. maltophilia	84725	13325	0.157274	910	0.0107406	Yes	-
clBC_10	S. agalactiae	LabTurbo AIO	S. agalactiae	161548	106759	0.66085	803	0.00497066	Yes	-
clBC_10	S. agalactiae	Qiagen	S. agalactiae	2915	1146	0.393139	62	0.0212693	Yes	-
clBC_11	P. mirabilis	LabTurbo AIO	P. mirabilis	135079	114978	0.851191	1629	0.0120596	Yes	-
clBC_11	P. mirabilis	Qiagen	P. mirabilis	36490	27437	0.751905	1148	0.0314607	Yes	-
clBC_12	E. cloacae	LabTurbo AIO	E. cloacae	129	30	0.232558	14	0.108527	Yes	-
clBC_12	E. cloacae	Qiagen	E. cloacae	23181	1397	0.0602649	194	0.00836892	Yes	-
clBC_13	B. fragilis	LabTurbo AIO	B. fragilis	380880	243780	0.640044	1952	0.00512497	Yes	-
clBC_13	B. fragilis	Qiagen	B. fragilis	130641	35317	0.270336	728	0.00557252	Yes	-
