# Supplementary material for: Rapid Nanopore Sequencing of Positive Blood Cultures Using Automated Benzyl-Alcohol Extraction Improves Time-Critical Sepsis Management
Source: Antibiotics (Basel). 2025 Oct 9;14(10):1001. doi: 10.3390/antibiotics14101001 (PMC12561388; doi:10.3390/antibiotics14101001)
Supplement: Supplementary file 1 [file antibiotics-14-01001-s001.zip › Supplementary_Table_S2.xlsx]

## Sheet: S1_full
CultureID	SampleNo	Method	Taxon	Reads counts
clBC_01	01	AIO	Total reads counts	4111
clBC_01	01	AIO	Unknown	1738
clBC_01	01	AIO	Listeria monocytogenes	1450
clBC_01	01	AIO	Homo sapiens	797
clBC_01	01	AIO	Listeria sp. LM90SB2	49
clBC_01	01	AIO	Klebsiella michiganensis	18
clBC_01	01	AIO	Proteus mirabilis	13
clBC_01	01	AIO	Listeria innocua	13
clBC_01	01	AIO	Serratia marcescens	10
clBC_01	01	AIO	Escherichia coli	7
clBC_01	01	AIO	Listeria welshimeri	3
clBC_01	01	AIO	Listeria ivanovii	3
clBC_01	01	AIO	Listeria seeligeri	2
clBC_01	01	AIO	Streptomyces sp. NBC_01243	2
clBC_01	01	AIO	Klebsiella aerogenes	2
clBC_01	01	AIO	Streptococcus dysgalactiae	1
clBC_01	01	AIO	Escherichia sp. KS167_9B	1
clBC_01	01	AIO	Elusimicrobium minutum	1
clBC_01	01	AIO	Bifidobacterium sp. ESL0690	1	4111
clBC_01	01	Qiagen	Total reads counts	3216
clBC_01	01	Qiagen	Unknown	1259
clBC_01	01	Qiagen	Listeria monocytogenes	1197
clBC_01	01	Qiagen	Homo sapiens	614
clBC_01	01	Qiagen	Photobacterium leiognathi	95
clBC_01	01	Qiagen	Listeria innocua	26
clBC_01	01	Qiagen	Listeria seeligeri	5
clBC_01	01	Qiagen	Listeria welshimeri	3
clBC_01	01	Qiagen	Listeria grayi	3
clBC_01	01	Qiagen	Streptococcus agalactiae	3
clBC_01	01	Qiagen	Listeria ivanovii	3
clBC_01	01	Qiagen	Salmonella enterica	2
clBC_01	01	Qiagen	Microvirga sp. VF16	1
clBC_01	01	Qiagen	Burkholderia ambifaria	1
clBC_01	01	Qiagen	Staphylococcus aureus	1
clBC_01	01	Qiagen	Listeria newyorkensis	1
clBC_01	01	Qiagen	Streptococcus equinus	1
clBC_01	01	Qiagen	Clostridium thermarum	1	3216
clBC_02	02	AIO	Total reads counts	43686
clBC_02	02	AIO	Serratia marcescens	26399
clBC_02	02	AIO	Unknown	13435
clBC_02	02	AIO	Serratia sarumanii	1381
clBC_02	02	AIO	Homo sapiens	855
clBC_02	02	AIO	Serratia ureilytica	319
clBC_02	02	AIO	Escherichia coli	227
clBC_02	02	AIO	Serratia surfactantfaciens	200
clBC_02	02	AIO	Serratia sp. FS14	138
clBC_02	02	AIO	Serratia sp. FDAARGOS_506	100
clBC_02	02	AIO	Klebsiella quasipneumoniae	96
clBC_02	02	AIO	Serratia nematodiphila	69
clBC_02	02	AIO	Rahnella sp. 'WMR15'	68
clBC_02	02	AIO	Serratia entomophila	68
clBC_02	02	AIO	Serratia sp. SCBI	61
clBC_02	02	AIO	Serratia odorifera	58
clBC_02	02	AIO	Serratia plymuthica	56
clBC_02	02	AIO	Klebsiella pneumoniae	55
clBC_02	02	AIO	Serratia symbiotica	53
clBC_02	02	AIO	Streptococcus agalactiae	48	43686
clBC_02	02	Qiagen	Total reads counts	413
clBC_02	02	Qiagen	Unknown	381
clBC_02	02	Qiagen	Serratia marcescens	19
clBC_02	02	Qiagen	Homo sapiens	10
clBC_02	02	Qiagen	Escherichia coli	2
clBC_02	02	Qiagen	Photobacterium leiognathi	1	413
clBC_03	03	AIO	Total reads counts	138154
clBC_03	03	AIO	Streptococcus agalactiae	78165
clBC_03	03	AIO	Unknown	51619
clBC_03	03	AIO	Streptococcus sp. FDAARGOS_522	2906
clBC_03	03	AIO	Streptococcus sp. FDAARGOS_521	1495
clBC_03	03	AIO	Streptococcus pyogenes	963
clBC_03	03	AIO	Streptococcus sp. FDAARGOS_520	846
clBC_03	03	AIO	Streptococcus sp. 'group B'	502
clBC_03	03	AIO	Streptococcus dysgalactiae	323
clBC_03	03	AIO	Homo sapiens	292
clBC_03	03	AIO	Streptococcus pneumoniae	172
clBC_03	03	AIO	Streptococcus thermophilus	168
clBC_03	03	AIO	Escherichia coli	118
clBC_03	03	AIO	Streptococcus anginosus	101
clBC_03	03	AIO	Streptococcus parauberis	95
clBC_03	03	AIO	Streptococcus didelphis	91
clBC_03	03	AIO	Streptococcus equi	90
clBC_03	03	AIO	Streptococcus suis	83
clBC_03	03	AIO	Streptococcus canis	68
clBC_03	03	AIO	Streptococcus salivarius	57	138154
clBC_03	03	Qiagen	Total reads counts	26792
clBC_03	03	Qiagen	Streptococcus agalactiae	19806
clBC_03	03	Qiagen	Unknown	3773
clBC_03	03	Qiagen	Homo sapiens	1089
clBC_03	03	Qiagen	Streptococcus sp. FDAARGOS_522	700
clBC_03	03	Qiagen	Streptococcus sp. FDAARGOS_521	387
clBC_03	03	Qiagen	Streptococcus sp. FDAARGOS_520	289
clBC_03	03	Qiagen	Streptococcus pyogenes	265
clBC_03	03	Qiagen	Streptococcus sp. 'group B'	112
clBC_03	03	Qiagen	Streptococcus dysgalactiae	63
clBC_03	03	Qiagen	Streptococcus pneumoniae	56
clBC_03	03	Qiagen	Streptococcus equi	43
clBC_03	03	Qiagen	Streptococcus suis	37
clBC_03	03	Qiagen	Streptococcus thermophilus	34
clBC_03	03	Qiagen	Streptococcus didelphis	33
clBC_03	03	Qiagen	Photobacterium leiognathi	28
clBC_03	03	Qiagen	Streptococcus parauberis	22
clBC_03	03	Qiagen	Streptococcus troglodytae	19
clBC_03	03	Qiagen	Streptococcus canis	18
clBC_03	03	Qiagen	Streptococcus anginosus	18	26792
clBC_04	04	AIO	Total reads counts	73297
clBC_04	04	AIO	Unknown	35897
clBC_04	04	AIO	Streptococcus agalactiae	32514
clBC_04	04	AIO	Streptococcus sp. FDAARGOS_522	1735
clBC_04	04	AIO	Streptococcus sp. FDAARGOS_521	1000
clBC_04	04	AIO	Streptococcus sp. 'group B'	638
clBC_04	04	AIO	Streptococcus sp. FDAARGOS_520	531
clBC_04	04	AIO	Homo sapiens	251
clBC_04	04	AIO	Streptococcus pyogenes	244
clBC_04	04	AIO	Streptococcus dysgalactiae	94
clBC_04	04	AIO	Escherichia coli	82
clBC_04	04	AIO	Proteus mirabilis	56
clBC_04	04	AIO	Streptococcus pneumoniae	54
clBC_04	04	AIO	Streptococcus thermophilus	40
clBC_04	04	AIO	Klebsiella michiganensis	39
clBC_04	04	AIO	Streptococcus suis	29
clBC_04	04	AIO	Streptococcus equi	28
clBC_04	04	AIO	Streptococcus parauberis	26
clBC_04	04	AIO	Streptococcus didelphis	20
clBC_04	04	AIO	Escherichia sp. KS167_9B	19	73297
clBC_04	04	Qiagen	Total reads counts	493
clBC_04	04	Qiagen	Unknown	380
clBC_04	04	Qiagen	Streptococcus agalactiae	62
clBC_04	04	Qiagen	Streptomyces laculatispora	38
clBC_04	04	Qiagen	Klebsiella aerogenes	4
clBC_04	04	Qiagen	Homo sapiens	3
clBC_04	04	Qiagen	Listeria monocytogenes	2
clBC_04	04	Qiagen	Streptococcus didelphis	1
clBC_04	04	Qiagen	Streptococcus pyogenes	1
clBC_04	04	Qiagen	Streptococcus pseudoporcinus	1
clBC_04	04	Qiagen	Cupriavidus pauculus	1	493
clBC_05	05	AIO	Total reads counts	91259
clBC_05	05	AIO	Klebsiella michiganensis	52317
clBC_05	05	AIO	Unknown	23979
clBC_05	05	AIO	Klebsiella pneumoniae	9180
clBC_05	05	AIO	Klebsiella oxytoca	1803
clBC_05	05	AIO	Klebsiella sp. M5al	955
clBC_05	05	AIO	Klebsiella grimontii	589
clBC_05	05	AIO	Klebsiella variicola	524
clBC_05	05	AIO	Klebsiella quasipneumoniae	405
clBC_05	05	AIO	Klebsiella huaxiensis	246
clBC_05	05	AIO	Klebsiella sp. KPN54798	206
clBC_05	05	AIO	Klebsiella pasteurii	203
clBC_05	05	AIO	Klebsiella aerogenes	166
clBC_05	05	AIO	Escherichia coli	156
clBC_05	05	AIO	Homo sapiens	134
clBC_05	05	AIO	Klebsiella sp. LTGPAF-6F	115
clBC_05	05	AIO	Salmonella enterica	99
clBC_05	05	AIO	Klebsiella electrica	91
clBC_05	05	AIO	Shigella flexneri	91
clBC_05	05	AIO	Klebsiella sp. FDAARGOS_511	81	91259
clBC_05	05	Qiagen	Total reads counts	2894
clBC_05	05	Qiagen	Klebsiella michiganensis	1365
clBC_05	05	Qiagen	Unknown	1054
clBC_05	05	Qiagen	Klebsiella pneumoniae	281
clBC_05	05	Qiagen	Homo sapiens	37
clBC_05	05	Qiagen	Klebsiella oxytoca	34
clBC_05	05	Qiagen	Enterobacter cloacae complex sp. AR_0002	20
clBC_05	05	Qiagen	Klebsiella variicola	17
clBC_05	05	Qiagen	Photobacterium leiognathi	15
clBC_05	05	Qiagen	Cupriavidus pauculus	12
clBC_05	05	Qiagen	Klebsiella pasteurii	11
clBC_05	05	Qiagen	Escherichia coli	11
clBC_05	05	Qiagen	Klebsiella sp. FDAARGOS_511	6
clBC_05	05	Qiagen	Klebsiella huaxiensis	5
clBC_05	05	Qiagen	Klebsiella quasipneumoniae	5
clBC_05	05	Qiagen	Klebsiella sp. CTHL.F3a	5
clBC_05	05	Qiagen	Streptococcus agalactiae	5
clBC_05	05	Qiagen	Citrobacter freundii	4
clBC_05	05	Qiagen	Klebsiella aerogenes	4
clBC_05	05	Qiagen	Enterobacter hormaechei	3	2894
clBC_06	06	AIO	Total reads counts	14483
clBC_06	06	AIO	Klebsiella aerogenes	10636
clBC_06	06	AIO	Unknown	3273
clBC_06	06	AIO	Klebsiella pneumoniae	280
clBC_06	06	AIO	Klebsiella variicola	66
clBC_06	06	AIO	Streptococcus agalactiae	41
clBC_06	06	AIO	Escherichia coli	34
clBC_06	06	AIO	Homo sapiens	33
clBC_06	06	AIO	Klebsiella michiganensis	24
clBC_06	06	AIO	Enterobacter cancerogenus	20
clBC_06	06	AIO	Pantoea dispersa	16
clBC_06	06	AIO	Enterobacter hormaechei	13
clBC_06	06	AIO	Proteus mirabilis	9
clBC_06	06	AIO	Klebsiella oxytoca	7
clBC_06	06	AIO	Klebsiella quasipneumoniae	6
clBC_06	06	AIO	Klebsiella sp. A52	6
clBC_06	06	AIO	Salmonella enterica	5
clBC_06	06	AIO	Serratia marcescens	5
clBC_06	06	AIO	Klebsiella huaxiensis	5
clBC_06	06	AIO	Klebsiella sp. w6	4	14483
clBC_06	06	Qiagen	Total reads counts	1042
clBC_06	06	Qiagen	Klebsiella aerogenes	518
clBC_06	06	Qiagen	Unknown	338
clBC_06	06	Qiagen	Homo sapiens	155
clBC_06	06	Qiagen	Klebsiella pneumoniae	13
clBC_06	06	Qiagen	Streptococcus agalactiae	3
clBC_06	06	Qiagen	Photobacterium leiognathi	2
clBC_06	06	Qiagen	Enterobacter cancerogenus	2
clBC_06	06	Qiagen	Klebsiella michiganensis	2
clBC_06	06	Qiagen	Cupriavidus pauculus	2
clBC_06	06	Qiagen	Escherichia coli	1
clBC_06	06	Qiagen	Enterobacter cloacae complex sp. ECL414	1
clBC_06	06	Qiagen	Yersinia ruckeri	1
clBC_06	06	Qiagen	Cronobacter malonaticus	1
clBC_06	06	Qiagen	Pantoea dispersa	1
clBC_06	06	Qiagen	Enterobacter mori	1
clBC_06	06	Qiagen	Streptomyces sp. HUAS 15-9	1	1042
clBC_07	07	AIO	Total reads counts	104479
clBC_07	07	AIO	Proteus mirabilis	63775
clBC_07	07	AIO	Unknown	38691
clBC_07	07	AIO	Homo sapiens	571
clBC_07	07	AIO	Klebsiella pneumoniae	400
clBC_07	07	AIO	Salmonella enterica	320
clBC_07	07	AIO	Klebsiella sp. WP7-S18-CRE-02	186
clBC_07	07	AIO	Streptococcus agalactiae	84
clBC_07	07	AIO	Escherichia coli	76
clBC_07	07	AIO	Providencia sp. PROV101	61
clBC_07	07	AIO	Acinetobacter baumannii	49
clBC_07	07	AIO	Providencia stuartii	41
clBC_07	07	AIO	Morganella morganii	37
clBC_07	07	AIO	Proteus vulgaris	36
clBC_07	07	AIO	Vibrio cholerae	28
clBC_07	07	AIO	Proteus terrae	26
clBC_07	07	AIO	Proteus penneri	26
clBC_07	07	AIO	Serratia marcescens	25
clBC_07	07	AIO	Providencia sp. PROV040	25
clBC_07	07	AIO	Salmonella sp. SA17155	22	104479
clBC_07	07	Qiagen	Total reads counts	637
clBC_07	07	Qiagen	Unknown	445
clBC_07	07	Qiagen	Proteus mirabilis	96
clBC_07	07	Qiagen	Homo sapiens	89
clBC_07	07	Qiagen	Photobacterium leiognathi	6
clBC_07	07	Qiagen	Streptomyces laculatispora	1	637
clBC_08	08	AIO	Total reads counts	545680
clBC_08	08	AIO	Serratia marcescens	326384
clBC_08	08	AIO	Unknown	191637
clBC_08	08	AIO	Serratia sarumanii	13079
clBC_08	08	AIO	Serratia ureilytica	4002
clBC_08	08	AIO	Escherichia coli	1265
clBC_08	08	AIO	Serratia sp. CMO1	1150
clBC_08	08	AIO	Serratia surfactantfaciens	970
clBC_08	08	AIO	Serratia plymuthica	772
clBC_08	08	AIO	Serratia sp. FDAARGOS_506	766
clBC_08	08	AIO	Serratia sp. FS14	742
clBC_08	08	AIO	Serratia nevei	731
clBC_08	08	AIO	Serratia nematodiphila	666
clBC_08	08	AIO	Serratia sp. SCBI	631
clBC_08	08	AIO	Serratia sp. LS-1	513
clBC_08	08	AIO	Salmonella enterica	478
clBC_08	08	AIO	Serratia sp. JKS000199	457
clBC_08	08	AIO	Serratia entomophila	455
clBC_08	08	AIO	Serratia sp. HRI	413
clBC_08	08	AIO	Serratia sp. SSNIH1	362
clBC_08	08	AIO	Homo sapiens	207	545680
clBC_08	08	Qiagen	Total reads counts	77605
clBC_08	08	Qiagen	Serratia marcescens	41682
clBC_08	08	Qiagen	Unknown	29931
clBC_08	08	Qiagen	Serratia sarumanii	3008
clBC_08	08	Qiagen	Serratia ureilytica	581
clBC_08	08	Qiagen	Streptomyces sp. NBC_01340	374
clBC_08	08	Qiagen	Homo sapiens	327
clBC_08	08	Qiagen	Escherichia coli	307
clBC_08	08	Qiagen	Serratia plymuthica	273
clBC_08	08	Qiagen	Salmonella enterica	138
clBC_08	08	Qiagen	Serratia nevei	138
clBC_08	08	Qiagen	Serratia sp. CMO1	125
clBC_08	08	Qiagen	Serratia surfactantfaciens	122
clBC_08	08	Qiagen	Serratia sp. SCBI	109
clBC_08	08	Qiagen	Serratia sp. FDAARGOS_506	102
clBC_08	08	Qiagen	Serratia nematodiphila	102
clBC_08	08	Qiagen	Serratia sp. JKS000199	77
clBC_08	08	Qiagen	Serratia entomophila	74
clBC_08	08	Qiagen	Serratia sp. FS14	71
clBC_08	08	Qiagen	Klebsiella pneumoniae	64	77605
clBC_09	09	AIO	Total reads counts	684
clBC_09	09	AIO	Unknown	412
clBC_09	09	AIO	Stenotrophomonas maltophilia	118
clBC_09	09	AIO	Homo sapiens	50
clBC_09	09	AIO	Serratia marcescens	48
clBC_09	09	AIO	Hungatella hathewayi	22
clBC_09	09	AIO	Proteus mirabilis	15
clBC_09	09	AIO	Bacteroides fragilis	10
clBC_09	09	AIO	Streptococcus agalactiae	2
clBC_09	09	AIO	Enterococcus faecium	2
clBC_09	09	AIO	Enterobacter sichuanensis	2
clBC_09	09	AIO	Blautia obeum	1
clBC_09	09	AIO	Enterocloster bolteae	1
clBC_09	09	AIO	Serratia symbiotica	1	684
clBC_09	09	Qiagen	Total reads counts	84725
clBC_09	09	Qiagen	Unknown	56007
clBC_09	09	Qiagen	Stenotrophomonas maltophilia	13325
clBC_09	09	Qiagen	Enterococcus lactis	7668
clBC_09	09	Qiagen	Enterococcus faecium	3620
clBC_09	09	Qiagen	Enterococcus sp. DA9	1129
clBC_09	09	Qiagen	Homo sapiens	910
clBC_09	09	Qiagen	Enterococcus durans	665
clBC_09	09	Qiagen	Enterococcus hirae	536
clBC_09	09	Qiagen	Enterococcus faecalis	301
clBC_09	09	Qiagen	Enterococcus mundtii	137
clBC_09	09	Qiagen	Stenotrophomonas sp. DFS-20110405	90
clBC_09	09	Qiagen	Enterococcus thailandicus	67
clBC_09	09	Qiagen	Salmonella enterica	64
clBC_09	09	Qiagen	Enterococcus sp. DIV1094	62
clBC_09	09	Qiagen	Hungatella hathewayi	42
clBC_09	09	Qiagen	Aerococcus viridans	38
clBC_09	09	Qiagen	Serratia marcescens	33
clBC_09	09	Qiagen	Enterococcus avium	31	84725
clBC_10	10	AIO	Total reads counts	161548
clBC_10	10	AIO	Streptococcus agalactiae	106759
clBC_10	10	AIO	Unknown	29875
clBC_10	10	AIO	Streptococcus sp. FDAARGOS_522	8700
clBC_10	10	AIO	Streptococcus sp. FDAARGOS_521	4493
clBC_10	10	AIO	Streptococcus sp. FDAARGOS_520	3016
clBC_10	10	AIO	Streptococcus pyogenes	2314
clBC_10	10	AIO	Streptococcus sp. 'group B'	1582
clBC_10	10	AIO	Streptococcus dysgalactiae	1125
clBC_10	10	AIO	Homo sapiens	803
clBC_10	10	AIO	Streptococcus suis	517
clBC_10	10	AIO	Streptococcus pneumoniae	423
clBC_10	10	AIO	Streptococcus thermophilus	417
clBC_10	10	AIO	Streptococcus equi	354
clBC_10	10	AIO	Streptococcus didelphis	291
clBC_10	10	AIO	Streptococcus pseudoporcinus	205
clBC_10	10	AIO	Streptococcus canis	196
clBC_10	10	AIO	Streptococcus urinalis	170
clBC_10	10	AIO	Streptococcus porcinus	158
clBC_10	10	AIO	Streptococcus parauberis	150	161548
clBC_10	10	Qiagen	Total reads counts	2915
clBC_10	10	Qiagen	Unknown	1239
clBC_10	10	Qiagen	Streptococcus agalactiae	1146
clBC_10	10	Qiagen	Streptococcus sp. FDAARGOS_521	144
clBC_10	10	Qiagen	Streptococcus sp. FDAARGOS_522	135
clBC_10	10	Qiagen	Streptococcus sp. 'group B'	71
clBC_10	10	Qiagen	Homo sapiens	62
clBC_10	10	Qiagen	Serratia marcescens	28
clBC_10	10	Qiagen	Streptococcus pyogenes	20
clBC_10	10	Qiagen	Hungatella hathewayi	17
clBC_10	10	Qiagen	Bacteroides fragilis	12
clBC_10	10	Qiagen	Proteus mirabilis	12
clBC_10	10	Qiagen	Streptococcus dysgalactiae	9
clBC_10	10	Qiagen	Streptococcus uberis	3
clBC_10	10	Qiagen	Streptococcus pneumoniae	3
clBC_10	10	Qiagen	Streptococcus pseudoporcinus	3
clBC_10	10	Qiagen	Streptococcus salivarius	3
clBC_10	10	Qiagen	Streptococcus thermophilus	3
clBC_10	10	Qiagen	Escherichia coli	3
clBC_10	10	Qiagen	Streptococcus suis	2	2915
clBC_11	11	AIO	Total reads counts	135079
clBC_11	11	AIO	Proteus mirabilis	114978
clBC_11	11	AIO	Unknown	15953
clBC_11	11	AIO	Homo sapiens	1629
clBC_11	11	AIO	Escherichia coli	991
clBC_11	11	AIO	Klebsiella pneumoniae	543
clBC_11	11	AIO	Salmonella enterica	200
clBC_11	11	AIO	Providencia stuartii	111
clBC_11	11	AIO	Providencia sp. PROV050	89
clBC_11	11	AIO	Morganella morganii	75
clBC_11	11	AIO	Providencia alcalifaciens	68
clBC_11	11	AIO	Serratia marcescens	65
clBC_11	11	AIO	Providencia sp. PROV101	62
clBC_11	11	AIO	Citrobacter freundii	58
clBC_11	11	AIO	Proteus terrae	51
clBC_11	11	AIO	Enterobacter hormaechei	45
clBC_11	11	AIO	Providencia sp. PROV040	43
clBC_11	11	AIO	Proteus penneri	42
clBC_11	11	AIO	Proteus vulgaris	39
clBC_11	11	AIO	Providencia rettgeri	37	135079
clBC_11	11	Qiagen	Total reads counts	36490
clBC_11	11	Qiagen	Proteus mirabilis	27437
clBC_11	11	Qiagen	Unknown	7372
clBC_11	11	Qiagen	Homo sapiens	1148
clBC_11	11	Qiagen	Escherichia coli	167
clBC_11	11	Qiagen	Klebsiella pneumoniae	74
clBC_11	11	Qiagen	Salmonella enterica	54
clBC_11	11	Qiagen	Serratia marcescens	27
clBC_11	11	Qiagen	Yersinia pestis	26
clBC_11	11	Qiagen	Hungatella hathewayi	26
clBC_11	11	Qiagen	Providencia stuartii	25
clBC_11	11	Qiagen	Providencia alcalifaciens	24
clBC_11	11	Qiagen	Providencia sp. PROV101	22
clBC_11	11	Qiagen	Proteus terrae	17
clBC_11	11	Qiagen	Morganella morganii	15
clBC_11	11	Qiagen	Proteus vulgaris	15
clBC_11	11	Qiagen	Bacteroides fragilis	12
clBC_11	11	Qiagen	Proteus penneri	11
clBC_11	11	Qiagen	Citrobacter freundii	9
clBC_11	11	Qiagen	Enterobacter hormaechei	9	36490
clBC_12	12	AIO	Total reads counts	129
clBC_12	12	AIO	Unknown	75
clBC_12	12	AIO	Enterobacter cloacae	30
clBC_12	12	AIO	Homo sapiens	14
clBC_12	12	AIO	Proteus mirabilis	4
clBC_12	12	AIO	Streptococcus thermophilus	3
clBC_12	12	AIO	Bacteroides fragilis	1
clBC_12	12	AIO	Streptomyces sp. NBC_01243	1
clBC_12	12	AIO	Enterobacter sichuanensis	1	129
clBC_12	12	Qiagen	Total reads counts	23181
clBC_12	12	Qiagen	Unknown	19326
clBC_12	12	Qiagen	Enterobacter cloacae	1397
clBC_12	12	Qiagen	Enterobacter hormaechei	536
clBC_12	12	Qiagen	Enterobacter roggenkampii	347
clBC_12	12	Qiagen	Escherichia coli	272
clBC_12	12	Qiagen	Enterobacter asburiae	268
clBC_12	12	Qiagen	Homo sapiens	194
clBC_12	12	Qiagen	Enterobacter sichuanensis	116
clBC_12	12	Qiagen	Enterobacter kobei	112
clBC_12	12	Qiagen	Enterobacter sp. RHBSTW-00593	93
clBC_12	12	Qiagen	Klebsiella pneumoniae	88
clBC_12	12	Qiagen	Serratia marcescens	87
clBC_12	12	Qiagen	Enterobacter bugandensis	72
clBC_12	12	Qiagen	Enterobacter ludwigii	52
clBC_12	12	Qiagen	Enterobacter mori	49
clBC_12	12	Qiagen	Salmonella enterica	46
clBC_12	12	Qiagen	Enterobacter sp. RHBSTW-00422	44
clBC_12	12	Qiagen	Enterobacter cloacae complex sp. ECL78	41
clBC_12	12	Qiagen	Enterobacter chuandaensis	41	23181
clBC_13	13	AIO	Total reads counts	380880
clBC_13	13	AIO	Bacteroides fragilis	243780
clBC_13	13	AIO	Unknown	122626
clBC_13	13	AIO	Enterocloster bolteae	3516
clBC_13	13	AIO	Homo sapiens	1952
clBC_13	13	AIO	Enterocloster clostridioformis	1489
clBC_13	13	AIO	Blautia sp. KLE_1732_HM_1032	948
clBC_13	13	AIO	Streptomyces anulatus	869
clBC_13	13	AIO	Anaerostipes caccae	710
clBC_13	13	AIO	Blautia parvula	624
clBC_13	13	AIO	[Clostridium] scindens	608
clBC_13	13	AIO	Flavonifractor plautii	607
clBC_13	13	AIO	Escherichia coli	589
clBC_13	13	AIO	Agathobacter rectalis	471
clBC_13	13	AIO	Hungatella hathewayi	451
clBC_13	13	AIO	[Ruminococcus] torques	368
clBC_13	13	AIO	Clostridioides difficile	326
clBC_13	13	AIO	Faecalibacterium prausnitzii	321
clBC_13	13	AIO	Bacteroides thetaiotaomicron	317
clBC_13	13	AIO	Blautia obeum	308	380880
clBC_13	13	Qiagen	Total reads counts	130641
clBC_13	13	Qiagen	Unknown	89788
clBC_13	13	Qiagen	Bacteroides fragilis	35317
clBC_13	13	Qiagen	Enterocloster bolteae	1283
clBC_13	13	Qiagen	Hungatella hathewayi	942
clBC_13	13	Qiagen	Homo sapiens	728
clBC_13	13	Qiagen	Enterocloster clostridioformis	471
clBC_13	13	Qiagen	Anaerostipes caccae	236
clBC_13	13	Qiagen	Blautia parvula	217
clBC_13	13	Qiagen	[Clostridium] scindens	208
clBC_13	13	Qiagen	Escherichia coli	200
clBC_13	13	Qiagen	Agathobacter rectalis	198
clBC_13	13	Qiagen	Flavonifractor plautii	197
clBC_13	13	Qiagen	[Ruminococcus] torques	160
clBC_13	13	Qiagen	Blautia obeum	140
clBC_13	13	Qiagen	Faecalibacterium prausnitzii	136
clBC_13	13	Qiagen	Clostridioides difficile	125
clBC_13	13	Qiagen	Bacteroides thetaiotaomicron	122
clBC_13	13	Qiagen	Parabacteroides distasonis	87
clBC_13	13	Qiagen	Roseburia hominis	86	130641
